# Supplementary material for: GATOR1 Mutations Impair PI3 Kinase-Dependent Growth Factor Signaling Regulation of mTORC1
Source: Int J Mol Sci. 2024 Feb 8;25(4):2068. doi: 10.3390/ijms25042068 (PMC10889792; doi:10.3390/ijms25042068)
Supplement: Supplementary file 1 [file ijms-25-02068-s001.zip]

Archive with 1 entries (1 files):
- ijms-2859852-supplementary.pdf
